# Supplementary material for: MUC1 Drives the Progression and Chemoresistance of Clear Cell Renal Carcinomas
Source: Cancers (Basel). 2024 Jan 17;16(2):391. doi: 10.3390/cancers16020391 (PMC10814283; doi:10.3390/cancers16020391)
Supplement: Supplementary file 1 [file cancers-16-00391-s001.zip]

Archive with 1 entries (1 files):
- cancers-2798045-supplementary.pdf
